# Supplementary material for: Optimal Chimeric Antigen Receptor (CAR)-mRNA for Transient CAR T Cell Generation
Source: Int J Mol Sci. 2025 Jan 23;26(3):965. doi: 10.3390/ijms26030965 (PMC11818003; doi:10.3390/ijms26030965)
Supplement: Supplementary file 1 [file ijms-26-00965-s001.zip]

Archive with 1 entries (1 files):
- ijms-3410516-supplementary.pdf
